# Supplementary material for: The hidden inequality: the disparities in the quality of daily use masks associated with family economic status
Source: Front Public Health. 2023 Jun 16;11:1163428. doi: 10.3389/fpubh.2023.1163428 (PMC10313325; doi:10.3389/fpubh.2023.1163428)
Supplement: Supplementary file 2 [file Data_Sheet_1.xlsx]

## Sheet: Sheet1
Supplementary Material 1: The results of quality sampling inspection on masks conducted by China’s Administration for Market Regulation
Region	Sampling Date	Number of masks sampled	Number of unqualified masks	Failure Rate (The proportion of unqualified masks)	Reasons for failure	Number of masks with unqualified filtration efficiency	Proportion of masks with unqualified filtration efficiency	Proportion of masks with unqualified filtration efficiency to all unqualified masks	Reference
Nationwide	2019-03-01	61	2	3.27869	Differential Pressure (DP)	0	0	0	https://www.nmpa.gov.cn/directory/web/nmpa/xxgk/ggtg/ylqxzhlgg/20190401155301642.html
Jilin Province	2019-06-01	3	0	0		0	0		https://www.cqn.com.cn/ms/content/2019-07/11/content_7306356.htm	http://xxgk.jl.gov.cn/PDFfile/201907/6004918.pdf
Jiangxi Province	2019-07-01	7	0	0		0	0		https://www.cqn.com.cn/ms/content/2019-07/15/content_7315255.htm?tdsourcetag=s_pctim_aiomsg
Jiangxi Province	2019-08-01	30	2	6.66667	Ear loop attachment strength	0	0	0	http://mpa.jiangxi.gov.cn/art/2019/8/8/art_35126_2360994.html
Jiangxi Province	2019-10-01	30	6	20	Filtration efficiency; Ear loop attachment strength	1	3.33333	16.6667	https://m.cqn.com.cn/ms/content/2019-10/10/content_7620557.htm
Anhui Province	2019-11-01	30	12	40	Filtration efficiency; Protection effectiveness (filtration performance after considering the sealing of the mask)	11	36.6667	91.6667	http://www.gov.cn/xinwen/2019-11/15/content_5452336.htm
Shanghai City	2019-11-01	8	0	0		0	0	0	http://www.sqi.com.cn/SQI_Web_new/SQI_Introduction_Details.aspx?ColumnGuid=sqiweb_QualityDynamics&NGUID=881a0deba3224b2784a402173811ba4b
Jiangsu Province	2019-12-01	58	23	39.6552	Filtration efficiency; Protection effectiveness (filtration performance after considering the sealing of the mask)	16	27.5862	69.5652	http://scjgj.jiangsu.gov.cn/art/2020/5/6/art_70313_9073770.html
Changsha City	2020-06-01	25	11	44	Filtration efficiency; Protection effectiveness (filtration performance after considering the sealing of the mask)	11	44	100	https://baijiahao.baidu.com/s?id=1677087611873724327&wfr=spider&for=pc
Qingdao City	2020-06-01	7	3	42.8571	Filtration efficiency; Protection effectiveness (filtration performance after considering the sealing of the mask)	2	28.5714	66.6667	https://www.cqn.com.cn/ms/content/2020-06/18/content_8611722.htm
Ningbo City	2021-05-01	92	39	42.3913	Filtration efficiency; Protection effectiveness (filtration performance after considering the sealing of the mask)	38	41.3043	97.4359	http://scjgj.ningbo.gov.cn/art/2021/5/24/art_1229135374_58935231.html
Guangdong Province	2020-07-01	653	174	26.6462	Filtration efficiency; Protection effectiveness (filtration performance after considering the sealing of the mask); Ear loop attachment strength; etc.	166	25.4211	95.4023	http://amr.gd.gov.cn/gkmlpt/content/3/3053/post_3053601.html#2318
Foshan City	2020-05-01	60	36	60	Filtration efficiency; Protection effectiveness (filtration performance after considering the sealing of the mask); etc.	36	60	100	http://fsamr.foshan.gov.cn/zwgk/zdlyxxgk/cpzljgzfxxgk/ccgg/content/post_4470561.html
Foshan City	2020-07-01	21	17	80.9524	Filtration efficiency; Protection effectiveness (filtration performance after considering the sealing of the mask)	17	80.9524	100	http://fsamr.foshan.gov.cn/gkmlpt/content/4/4592/mpost_4592135.html#4579
Hainan Province	2020-07-01	9	3	33.3333	Filtration efficiency; Protection effectiveness (filtration performance after considering the sealing of the mask); Ear loop attachment strength	3	33.3333	100	https://www.cqn.com.cn/ms/content/2020-07/21/content_8618592.htm
Hebi City	2020-08-01	9	9	100	Filtration efficiency; Protection effectiveness (filtration performance after considering the sealing of the mask)	9	100	100	https://www.cqn.com.cn/ms/content/2020-08/04/content_8622037.htm
Heilongjiang Province	2020-08-01	20	9	45	Filtration efficiency	9	45	100	https://www.cqn.com.cn/ms/content/2020-08/14/content_8624796.htm
Shaanxi Province	2020-09-01	31	14	45.1613	Filtration efficiency; Protection effectiveness (filtration performance after considering the sealing of the mask)	13	41.9355	92.8571	https://www.cqn.com.cn/ms/content/2020-09/21/content_8633640.htm
Guangdong Province	2020-09-01	111	59	53.1532	Filtration efficiency; Protection effectiveness (filtration performance after considering the sealing of the mask); Ear loop attachment strength; etc.	54	48.6486	91.5254	http://www.gd.gov.cn/zwgk/zdlyxxgkzl/cpzl/content/post_3080413.html
Zhejiang Province	2020-10-01	59	44	74.5763	Filtration efficiency; Protection effectiveness (filtration performance after considering the sealing of the mask); Ear loop attachment strength; labels; etc.	28	47.4576	63.6364	http://zjamr.zj.gov.cn/art/2020/10/13/art_1229003250_58998153.html
Zhejiang Province	2020-12-01	15	11	73.3333	Filtration efficiency; Protection effectiveness (filtration performance after considering the sealing of the mask); Ear loop attachment strength; labels; etc.	6	40	54.5455	http://zjamr.zj.gov.cn/art/2021/4/27/art_1229003250_58999866.html
Jiangxi Province	2021-02-01	5	2	40	Size; Ear loop attachment strength; Differential Pressure (DP)	0	0	0	http://mpa.jiangxi.gov.cn/art/2021/2/26/art_35126_3211305.html
Jilin City	2020-10-01	9	9	100	Filtration efficiency	8	88.8889	88.8889	https://www.cqn.com.cn/ms/content/2020-11/13/content_8644833.htm
Gansu Province	2020-12-01	8	7	87.5	Filtration efficiency; Protection effectiveness (filtration performance after considering the sealing of the mask)	6	75	85.7143	https://www.thepaper.cn/newsDetail_forward_10525062
Chengdu City	2020-12-01	11	7	63.6364	Filtration efficiency; Protection effectiveness (filtration performance after considering the sealing of the mask)	7	63.6364	100	https://www.cqn.com.cn/ms/content/2021-01/21/content_8661976.htm
Hangzhou City	2020-12-01	3	3	100	Filtration efficiency; Protection effectiveness (filtration performance after considering the sealing of the mask)	3	100	100	https://www.cqn.com.cn/ms/content/2020-12/23/content_8654735.htm
Yancheng City	2021-03-01	30	11	36.6667	Filtration efficiency; Ear loop attachment strength	11	36.6667	100	https://baijiahao.baidu.com/s?id=1702615155423910573&wfr=spider&for=pc
Jiangxi Province	2021-06-01	15	5	33.3333	Ear loop attachment strength; Differential Pressure (DP); etc.	0	0	0	http://mpa.jiangxi.gov.cn/art/2021/6/11/art_35126_3399151.html
Foshan City	2021-07-01	50	15	30	Filtration efficiency; Sealing; Ear loop attachment strength	7	14	46.6667	https://baijiahao.baidu.com/s?id=1714917836736038065&wfr=spider&for=pc
Zhejiang Province	2021-07-01	24	4	16.6667	Filtration efficiency	4	16.6667	100	http://zjamr.zj.gov.cn/art/2021/7/14/art_1229003250_59000847.html
Guangdong Province	2021-12-01	50	14	28	Filtration efficiency; Protection effectiveness (filtration performance after considering the sealing of the mask); etc.	12	24	85.7143	https://www.cqn.com.cn/ms/content/2022-04/26/content_8812668.htm
Anhui Province	2021-12-01	42	21	50	Filtration efficiency; Protection effectiveness (filtration performance after considering the sealing of the mask); etc.	19	45.2381	90.4762	https://www.cqn.com.cn/ms/content/2022-04/26/content_8812668.htm
Jiangsu Province	2021-12-01	37	9	24.3243	Filtration efficiency; Protection effectiveness (filtration performance after considering the sealing of the mask); etc.	7	18.9189	77.7778	https://www.cqn.com.cn/ms/content/2022-04/26/content_8812668.htm
Shandong Province	2021-12-01	210	80	38.0952	Filtration efficiency; Protection effectiveness (filtration performance after considering the sealing of the mask); etc.	75	35.7143	93.75	https://baijiahao.baidu.com/s?id=1728789266814143388&wfr=spider&for=pc
Henan Province	2021-12-01	17	17	100	Filtration efficiency; Protection effectiveness (filtration performance after considering the sealing of the mask)	17	100	100	https://scjg.henan.gov.cn/2021/12-22/2369721.html
Nationwide	2021-12-01	270	87	32.2222	Filtration efficiency; Protection effectiveness (filtration performance after considering the sealing of the mask)	75	27.7778	86.2069	https://www.cqn.com.cn/ms/content/2022-04/25/content_8812465.htm
Suzhou City	2022-05-01	60	8	13.3333	Filtration efficiency; Protection effectiveness (filtration performance after considering the sealing of the mask); Ear loop attachment strength; PH; etc.	5	8.33333	62.5	https://www.cqn.com.cn/ms/content/2022-05/17/content_8820382.htm
Nanjing City	2022-06-01	40	2	5	Filtration efficiency	2	5	100	https://www.163.com/dy/article/H9GMB67O0552ADWT.html
Weifang City	2022-09-01	10	2	20	Filtration efficiency; Protection effectiveness (filtration performance after considering the sealing of the mask)	2	20	100	https://baijiahao.baidu.com/s?id=1754809472068553252&wfr=spider&for=pc
Hangzhou City	2022-10-01	73	2	2.73973	Filtration efficiency; Breathing resistance	1	1.36986	50	https://baijiahao.baidu.com/s?id=1748197151578820289&wfr=spider&for=pc
Shandong Province	2022-11-01	142	19	13.3803	Filtration efficiency; Protection effectiveness (filtration performance after considering the sealing of the mask)	14	9.85915	73.6842	https://m.163.com/dy/article/HLTRJL6O0552ADWT.html
Jilin Province	2022-12-01	35	30	85.7143	Filtration efficiency; Protection effectiveness (filtration performance after considering the sealing of the mask); Breathing resistance	24	68.5714	80	https://www.cqn.com.cn/ms/content/2023-03/24/content_8921989.htm
Zhejiang Province	2022-12-01	40	11	27.5	Filtration efficiency; Protection effectiveness (filtration performance after considering the sealing of the mask); Ear loop attachment strength	10	25	90.9091	http://zjamr.zj.gov.cn/art/2023/1/5/art_1229003250_59027197.html
Foshan City	2022-12-01	29	4	10.3448	Filtration efficiency; Ear loop attachment strength	3	10.3448	75	https://baijiahao.baidu.com/s?id=1757254961514810091&wfr=spider&for=pc
Jiangsu Province	2022-12-01	296	61	20.6081	Filtration efficiency; Protection effectiveness (filtration performance after considering the sealing of the mask); Ear loop attachment strength	48	16.2162	78.6885	https://baijiahao.baidu.com/s?id=1761668384615019872&wfr=spider&for=pc
Nationwide	2022-12-01	204	60	29.4118	Filtration efficiency; Protection effectiveness (filtration performance after considering the sealing of the mask); Ear loop attachment strength; etc.	51	25	85	https://www.cqn.com.cn/ms/content/2023-04/28/content_8934527.htm
Qinghai Province	2022-12-01	15	1	6.66667	Filtration efficiency	1	6.66667	100	https://www.cqn.com.cn/ms/content/2023-04/25/content_8932911.htm
Changzhou City	2022-12-01	19	4	21.0526	Filtration efficiency; Ear loop attachment strength; etc.	3	15.7895	75	https://www.cqn.com.cn/ms/content/2023-04/21/content_8931369.htm
